# Supplementary material for: The Cluster Transfer Function of AtNEET Supports the Ferredoxin–Thioredoxin Network of Plant Cells
Source: Antioxidants (Basel). 2022 Aug 6;11(8):1533. doi: 10.3390/antiox11081533 (PMC9405330; doi:10.3390/antiox11081533)
Supplement: Supplementary file 1 [file antioxidants-11-01533-s001.zip]

Archive with 2 entries (2 files):
- antioxidants-1808438-supplementary.pdf
- antioxidants-1808438-supplementary.xlsx
